# Supplementary material for: Phospholipase C Gamma 2 Is Critical for Development of a Murine Model of Inflammatory Arthritis by Affecting Actin Dynamics in Dendritic Cells
Source: PLoS One. 2010 Jan 27;5(1):e8909. doi: 10.1371/journal.pone.0008909 (PMC2811739; doi:10.1371/journal.pone.0008909)
Supplement: Movie S2 — Interactions between PLCγ2−/− DCs and T cells. Antigen-pulsed PLCγ2−/− DCs were cocultured with OT-II T cells and DC∶T cell interactions were filmed for 30 minutes using time lapse microscopy. (10.25 MB ZIP) [file pone.0008909.s006.zip]

Archive with 1 entries (1 files):
- Zoomed Copy of ko3.AVI
